# Supplementary material for: Global interfertility and heterosis in sugar kelp populations: a next step in sugar kelp breeding
Source: J Appl Phycol. 2025 Jan 23;37(2):1213–26. doi: 10.1007/s10811-025-03447-7 (PMC12055653; doi:10.1007/s10811-025-03447-7)
Supplement: Supplementary file 2 — Supplementary file2 (XLSX 24 KB) [file 10811_2025_3447_MOESM2_ESM.xlsx]

## Sheet: Document details
Journal of Applied Phycology Supplementary tables for "Global interfertility and heterosis in sugar kelp populations: a next step in sugar kelp breeding” Job Cohen1,2*, Robert Twijnstra1, Jessica Schiller3, Gabriel Montecinos Arismendi3, Brigit Reus3, Karline Soetaert1, Klaas Timmermans1 1 Department of Estuarine and Delta Systems, NIOZ Royal Netherlands Institute for Sea Research, 4401NT Yerseke…

## Sheet: Table S1
Table S1: List of constructed intra- and interregional hybrids; their identification based on the regions of origins of gametophytes
Hybrid idenitification	Region of origin		Hybrid type
	Female GP pool	Male GP pool
DK(f)xDK(m)	DK	DK	Intraregional
DK(f)xNO(m)	DK	NO	Interregional
DK(f)xFO(m)	DK	FO	Interregional
DK(f)xGR(m)	DK	GR	Interregional
DK(f)xUS(m)	DK	US	Interregional
DK(f)xCA(m)	DK	CA	Interregional
NO(f)xDK(m)	NO	DK	Interregional
NO(f)xNO(m)	NO	NO	Intraregional
NO(f)xFO(m)	NO	FO	Interregional
NO(f)xGR(m)	NO	GR	Interregional
NO(f)xUS(m)	NO	US	Interregional
NO(f)xCA(m)	NO	CA	Interregional
FO(f)xDK(m)	FO	DK	Interregional
FO(f)xNO(m)	FO	NO	Interregional
FO(f)xFO(m)	FO	FO	Intraregional
FO(f)xGR(m)	FO	GR	Interregional
FO(f)xUS(m)	FO	US	Interregional
FO(f)xCA(m)	FO	CA	Interregional
GR(f)xDK(m)	GR	DK	Interregional
GR(f)xNO(m)	GR	NO	Interregional
GR(f)xFO(m)	GR	FO	Interregional
GR(f)xGR(m)	GR	GR	Intraregional
GR(f)xUS(m)	GR	US	Interregional
GR(f)xCA(m)	GR	CA	Interregional
US(f)xDK(m)	US	DK	Interregional
US(f)xNO(m)	US	NO	Interregional
US(f)xFO(m)	US	FO	Interregional
US(f)xGR(m)	US	GR	Interregional
US(f)xUS(m)	US	US	Intraregional
US(f)xCA(m)	US	CA	Interregional
CA(f)xDK(m)	CA	DK	Interregional
CA(f)xNO(m)	CA	NO	Interregional
CA(f)xFO(m)	CA	FO	Interregional
CA(f)xGR(m)	CA	GR	Interregional
CA(f)xUS(m)	CA	US	Interregional
CA(f)xCA(m)	CA	CA	Intraregional

## Sheet: Table S2
Table S2: List of used gametophyte cultures, including culture info and location of originating of parental sporophytes
Country of origin		Gametophyte culture info					Parental sporophyte origin
		Culture code	Sex	Year of spore extraction	Parental sporophyte code		Location	Latitude	Longitude
Denmark		SADKAAR010F	Female	2016-08-04	4		Århus	56,136	10.215
Denmark		SADKAAR032F	Female	2016-08-19	10		Århus	56.136	10.215
Denmark		SADKGRE001F	Female	2013-12-19	2		Grenaa	56.395	10.923
Denmark		SADKGRE141F	Female	2016-08-04	4		Grenaa	56.395	10.923
Denmark		SADKKJE012F	Female	2021-03-31	6		Kerteminde	55.266	10.396
Denmark		SADKKJE016F	Female	2021-03-31	7		Kerteminde	55.266	10.396
Denmark		SADKAAR011M	Male	2016-08-04	4		Århus	56.136	10.215
Denmark		SADKAAR037M	Male	2016-08-04	25		Århus	56.136	10.215
Denmark		SADKGRE011M	Male	2014-12-05	2		Grenaa	56.395	10.923
Denmark		SADKGRE012M	Male	2014-12-05	11		Grenaa	56.395	10.923
Denmark		SADKKJE003M	Male	2021-02-08	1		Kerteminde	55.266	10.396
Denmark		SADKKJE007M	Male	2021-03-31	6		Kerteminde	55.266	10.396
Norway		SANOKVE009F	Female	2012-11-08	9		Kverhella	60.995	4.707
Norway		SANOKVE039F	Female	2012-11-08	6		Kverhella	60.995	4.707
Norway		SANOSOL009F	Female	2015-11-11	3		Kverhella	60.995	4.707
Norway		SANOLEK207F	Female	2015-05-08	3		Leknessund	61.214	4.898
Norway		SANOLEK211F	Female	2015-05-08	11		Leknessund	61.214	4.898
Norway		SANOLEK239F	Female	2015-05-08	12		Leknessund	61.214	4.898
Norway		SANOKVE001M	Male	2012-11-08	22		Kverhella	60.995	4.707
Norway		SANOKVE006M	Male	2012-11-08	26		Kverhella	60.995	4.707
Norway		SANOLEK103M	Male	2016-04-25	3		Leknessund	61.214	4.898
Norway		SANOLEK256M	Male	2015-11-11	31		Leknessund	61.214	4.898
Norway		SANOSOL046M	Male	2015-11-11	19		Solund	61.056	4.762
Norway		SANOSOL050M	Male	2015-11-11	8		Solund	61.056	4.762
Faeroe Islands		SAFOFUN015F	Female	2015-08-12	3		Funningsfjørður	62.237	-6.935
Faeroe Islands		SAFOFUN020F	Female	2014-07-02	3		Funningsfjørður	62.237	-6.935
Faeroe Islands		SAFOFUN057F	Female	2016-12-20	9		Funningsfjørður	62.237	-6.935
Faeroe Islands		SAFOFUN064F	Female	2016-12-20	4		Funningsfjørður	62.237	-6.935
Faeroe Islands		SAFOFUN088F	Female	2015-08-12	2		Funningsfjørður	62.237	-6.935
Faeroe Islands		SAFOFUN101F	Female	2015-08-12	4		Funningsfjørður	62.237	-6.935
Faeroe Islands		SAFOFUN013M	Male	2014-07-02	5		Funningsfjørður	62.237	-6.935
Faeroe Islands		SAFOFUN017M	Male	2014-08-29	3		Funningsfjørður	62.237	-6.935
Faeroe Islands		SAFOFUN018M	Male	2015-08-12	5		Funningsfjørður	62.237	-6.935
Faeroe Islands		SAFOFUN021M	Male	2015-08-12	1		Funningsfjørður	62.237	-6.935
Faeroe Islands		SAFOFUN030M	Male	2016-03-18	1		Funningsfjørður	62.237	-6.935
Faeroe Islands		SAFOFUN099M	Male	2016-12-20	2		Funningsfjørður	62.237	-6.935
Greenland		SAGRNUU002F	Female	2021-04-22	?		Nuuk	64.163	-51.748
Greenland		SAGRNUU010F	Female	2021-04-22	?		Nuuk	64.163	-51.748
Greenland		SAGRNUU011F	Female	2021-04-22	?		Nuuk	64.163	-51.748
Greenland		SAGRNUU012F	Female	2021-04-22	?		Nuuk	64.163	-51.748
Greenland		SAGRNUU024F	Female	2021-04-22	?		Nuuk	64.163	-51.748
Greenland		SAGRNUU009M	Male	2021-04-22	?		Nuuk	64.163	-51.748
Greenland		SAGRNUU013M	Male	2021-04-22	?		Nuuk	64.163	-51.748
Greenland		SAGRNUU015M	Male	2021-04-22	?		Nuuk	64.163	-51.748
Greenland		SAGRNUU021M	Male	2021-04-22	?		Nuuk	64.163	-51.748
Greenland		SAGRNUU023M	Male	2021-04-22	?		Nuuk	64.163	-51.748
United States		SL18-JS-S9-FG3	Female	2018	S9		Fort Stark	43.059	-70.712
United States		SL18-LD-S13-FG1	Female	2018	S13		Lubec Dock	44.862	-66.983
United States		SL18-ME-S1-FG1	Female	2018	S1		Powderhorn Ledge, Boothbay Harbor	43.86	-69.69
United States		SL18-NC-S10-FG1	Female	2018	S10		Newcastle	43.058	-70.727
United States		SL18-OI-S11-FG3	Female	2018	S11		Orr's Island	43.795	-69.945
United States		SL18-NC-S15-FG1	Female	2018	S15		Newcastle	43.058	-70.727
United States		SL18-JS-S5-MG2	Male	2018	S5		Fort Stark	43.059	-70.712
United States		SL18-OD-S6-MG1	Male	2018	S6		UNH Outer Docks	43.972	-70.71
United States		SL18-CC-S3-MG1	Male	2018	S3		Cape Cod Canal	41.774	-70.499
United States		SL18-TI-S5-MG2	Male	2018	S5		Thimble Island	41.257	-72.766
United States		SL18-OI-S16-MG1	Male	2018	S16		Orr's Island	43.795	-69.945
United States		SL18-TI-S6-MG3	Male	2018	S6		Thimble Island	41.257	-72.766
Canada		SACADAN007F	Female	2021-09-03	7		Danvers Islet	48.526	-125.521
Canada		SACADAN011F	Female	2021-09-03	9		Danvers Islet	48.526	-125.521
Canada		SACAJAM008F	Female	2021-10-20	2		James Island	48.877	-125.091
Canada		SACAJAM010F	Female	2021-10-20	11		James Island	48.877	-125.091
Canada		SACAJAM011F	Female	2021-10-20	12		James Island	48.877	-125.091
Canada		SACAJAM020F	Female	2021-10-20	8		James Island	48.877	-125.091
Canada		SACADAN003M	Male	2021-09-03	2		Danvers Islet	48.526	-125.521
Canada		SACADAN006M	Male	2021-09-03	1		Danvers Islet	48.526	-125.521
Canada		SACAJAM001M	Male	2021-10-20	1		James Island	48.877	-125.091
Canada		SACAJAM002M	Male	2021-10-20	2		James Island	48.877	-125.091
Canada		SACAJAM006M	Male	2021-10-20	6		James Island	48.877	-125.091
Canada		SACAJAM015M	Male	2021-10-20	9		James Island	48.877	-125.091

## Sheet: Table S3
Table S3: Tank nutrient data throughout the experiment*
Date	Sampling time	Sampling type	NOX (NO2+NO3) (µmol L-1)	PO4 (µmol L-1)
2023-11-13	09:15:00	Tank water sample	0.85	0.36
2023-11-13	09:15:00	Fresh seawater inlet	27.23	2.00
2023-11-20	08:50:00	Tank water before refreshment	7.04	0.85
2023-11-21	14:00:00	Tank water after refreshment	33.18	4.50
2023-11-27	15:00:00	Tank water sample	27.86	0.69
2023-11-27	15:00:00	Fresh seawater inlet	20.55	5.40
2024-12-04	09:30:00	Tank water sample	29.84	1.12
2024-12-04	09:30:00	Fresh seawater inlet	26.60	1.30
2024-12-11	09:15:00	Tank water sample	20.72	8.90
2024-12-11	09:15:00	Fresh seawater inlet	44.61	1.21
2024-12-18	09:45:00	Tank water before refreshment	15.50	8.80
2023-12-21	14:15:00	Tank water after refreshment	43.32	1.10
2024-01-15	16:20:00	Tank water after refreshment	56.71	1.06
2024-01-22	16:30:00	Tank water sample before nutrient addition	50.87	2.54
2024-01-23	09:30:00	Tank water sample after nutrient addition	70.89	0.92
2024-01-30	16:40:00	Tank water sample before nutrient addition	17.43	0.05
2024-01-31	09:45:00	Tank water sample after nutrient addition	22.45	0.20
2024-02-07	09:00:00	Tank water sample after nutrient addition	16.80	0.44
2024-02-12	09:15:00	Tank water sample after nutrient addition	15.20	0.08
2024-02-13	-	Tank water sample after nutrient addition	41.53	0.80
2024-02-16	09:00:00	Tank water after refreshment	23.65	0.12
2024-02-19	10:45:00	Tank water sample before nutrient addition	24.13	0.12
2024-02-20	09:30:00	Tank water sample after nutrient addition	55.47	0.10
2024-02-26	09:30:00	Tank water sample before nutrient addition	9.78	0.00
2024-02-27	08:15:00	Tank water sample after nutrient addition	n.a.*	n.a.*
2024-03-04	13:45:00	Tank water sample before nutrient addition	2.55	0.04
2024-03-05	09:00:00	Tank water sample after nutrient addition	16.25	0.02
2024-03-08	13:45:00	Tank water after refreshment	52.72	0.13
2024-03-12	11:45:00	Tank water sample before nutrient addition	36.53	0.03
2024-03-13	15:00:00	Tank water sample after nutrient addition	49.14	0.02
2024-03-18	10:00:00	Tank water sample before harvest	11.96	0.03
* Nutrient sampling was done weekly. Due to leaking vials during transport, some samples are missing and resulted in gaps in sampling frequency.

## Sheet: Table S4
Table S4: Tank nutrient application regime
Date	Time of addition	Dosage (mL)
2023-12-15	11:00:00	20
2024-01-12	09:15:00	30
2024-01-22	16:40:00	30
2024-01-30	16:45:00	30
2024-02-05	16:45:00	30
2024-02-12	09:15:00	40
2024-02-19	09:15:00	40
2024-02-26	10:45:00	50
2024-03-04	14:00:00	50
2024-03-12	12:00:00	50

## Sheet: Table S5
Table S5: Tank salinity values throughout the experiment
Date	Sampling time	Salinity (ppt)
2023-10-24	13:45:00	28.1
2023-11-03	10:30:00	27.2
2023-11-10	15:40:00	27.4
2023-11-13	09:00:00	28.2
2023-11-20	08:50:00	28.0
2023-11-27	11:45:00	27.2
2023-12-04	09:30:00	25.7
2023-12-11	09:00:00	23.8
2023-12-18	09:45:00	24.9
2023-12-21	14:10:00	27.6
2024-01-02	10:30:00	24.6
2024-01-08	09:15:00	23.3
2024-01-15	16:25:00	24.4
2024-01-23	09:30:00	24.0
2024-01-30	16:40:00	26.5
2024-02-05	10:45:00	26.2
2024-02-12	09:00:00	25.6
2024-02-16	09:00:00	25.8
2024-02-26	09:30:00	24.8
2024-03-04	13:45:00	23.4
2024-03-12	11:45:00	21.6
2024-03-18	10:00:00	24.1
